# Supplementary material for: Streptococcus dysgalactiae Bloodstream Infections, Norway, 1999–2021
Source: Emerg Infect Dis. 2023 Feb;29(2):260–7. doi: 10.3201/eid2902.221218 (PMC9881787; doi:10.3201/eid2902.221218)
Supplement: Appendix — Additional information and bacterial strains for Streptococcus dysgalactiae and other bloodstream infections, Norway, 2019–2021. [file 22-1218-Techapp-s1.xlsx]

## Sheet: Appendix Table 1
Article DOI: https://doi.org/10.3201/eid2902.221218
Streptococcus dysgalactiae Bloodstream Infections, Norway, 1999–2021
Appendix
Appendix Table 1. Overview of pathogens detected in blood stream infections, Health Region Bergen, western Norway, 2012–2021
Rank	Species	2012	2013	2014	2015	2016	2017	2018	2019	2020	2021	Total per species
	All species	1019	1079	1170	1152	1221	1316	1317	1346	1333	1393	12346
1	Escherichia coli	259	273	323	333	326	407	423	400	374	383	3501
2	Staphylococcus aureus	100	114	114	106	112	126	126	129	130	160	1217
3	Staphylococcus epidermidis	71	78	88	92	78	86	101	89	92	88	863
4	Klebsiella pneumoniae	71	69	70	83	92	79	71	73	72	63	743
5	Enterococcus faecalis	45	41	57	30	70	40	44	44	56	66	493
6	Streptococcus pneumoniae	58	50	34	33	44	36	34	37	19	27	372
7	Staphylococcus hominis	23	25	18	22	29	32	25	35	32	38	279
8	Streptococcus agalactiae	22	37	18	24	24	21	25	22	29	29	251
9	Pseudomonas aeruginosa	19	19	26	22	17	17	20	31	33	29	233
10	Streptococcus dysgalactiae	11	15	18	29	18	24	25	24	29	35	228
11	Enterobacter cloacae complex	21	10	18	26	17	25	20	18	22	28	205
12	Klebsiella oxytoca	16	18	19	20	25	12	14	24	21	34	203
13	Streptococcus mitis/oralis	17	17	24	12	22	21	20	23	24	21	201
14	Enterococcus faecium	14	29	21	17	22	22	11	27	17	20	200
15	Staphylococcus capitis	11	15	22	21	18	16	25	22	19	25	194
16	Proteus mirabilis	15	17	18	12	18	20	19	23	25	25	192
17	Bacteroides fragilis	22	15	12	15	12	16	20	17	24	19	172
18	Staphylococcus haemolyticus	8	11	18	15	12	14	18	16	20	18	150
19	Streptococcus pyogenes	12	17	8	12	13	18	16	10	6	4	116
20	Staphylococcus lugdunensis	6	8	11	13	16	6	12	10	11	11	104
21	Streptococcus anginosus	4	5	9	12	11	12	13	7	13	15	101
22	Klebsiella variicola	0	0	0	0	0	16	9	23	20	20	88
23	Candida albicans	19	5	12	9	9	10	4	7	7	3	85
24	Streptococcus salivarius	5	8	15	11	8	7	7	6	6	10	83
25	Eggerthella lenta	4	3	4	6	9	10	8	16	10	8	78
26	Serratia marcescens	7	5	5	3	6	7	10	6	12	9	70
27	Haemophilus influenzae	10	7	5	5	6	9	9	5	3	1	60
28	Aerococcus urinae	4	3	6	4	7	8	3	7	7	8	57
29	Streptococcus sanguinis	3	2	7	6	3	4	8	5	9	10	57
30	Clostridium perfringens	3	3	9	6	4	3	5	7	5	5	50
31	Parvimonas micra	5	5	2	4	1	5	5	5	8	10	50
32	Citrobacter freundii	6	5	5	4	6	5	5	2	6	3	47
33	Streptococcus constellatus	6	5	3	5	0	4	2	7	6	9	47
34	Actinobaculum schaalii	3	1	8	6	5	2	1	8	5	2	41
35	Citrobacter koseri	6	3	4	4	5	5	3	2	5	4	41
36	Streptococcus intermedius	1	5	5	6	6	6	5	0	4	2	40
37	Streptococcus parasanguinis	3	3	2	6	4	2	5	2	6	7	40
38	Bacillus cereus	2	5	2	2	6	4	3	5	5	4	38
39	Staphylococcus warneri	0	0	1	3	4	3	4	6	8	6	35
40	Campylobacter jejuni	1	1	4	1	4	0	3	6	5	6	31
41	Klebsiella aerogenes	1	4	4	3	2	7	3	1	4	2	31
42	Bacteroides thetaiotaomicron	2	3	2	1	2	2	5	5	3	2	27
43	Acinetobacter baumanii	5	3	2	1	2	1	1	5	3	1	24
44	Candida glabrata	3	2	5	5	1	1	1	2	1	3	24
45	Enterococcus casseliflavus	4	3	1	3	3	2	0	1	5	2	24
46	Granulicatella adiacens	2	2	5	2	1	2	1	4	1	4	24
47	Fusobacterium nucleatum	2	1	3	0	1	2	3	3	2	5	22
48	Morganella morganii	2	3	2	1	2	3	1	2	3	3	22
49	Stenotrophomonas maltophilia	0	3	2	3	3	2	1	5	2	1	22
50	Streptococcus gallolyticus	1	2	1	2	1	5	1	3	4	2	22
51	Fusobacterium necrophorum	1	4	2	1	2	4	3	1	1	2	21
52	Streptococcus gordonii	3	2	0	1	2	1	0	4	4	4	21
53	Enterococcus gallinarum	1	4	2	2	2	1	1	3	2	1	19
54	Clostridium ramosum	1	2	1	3	4	1	2	2	0	2	18
55	Peptoniphilus harei	2	0	3	3	3	1	3	3	0	0	18
56	Proteus vulgaris	1	1	0	3	4	1	2	3	2	1	18
57	Lactobacillus rhamnosus	2	3	1	1	2	3	1	1	1	2	17
58	Raoultella planticola	0	2	3	1	3	2	1	3	2	0	17
59	Actinomyces odontolyticus	1	2	1	1	2	2	2	1	1	3	16
60	Bacteroides ovatus	1	2	2	1	1	2	1	4	1	0	15
61	Bacteroides vulgatus	1	1	0	2	2	4	1	2	1	1	15
62	Clostridium septicum	1	1	2	0	4	1	0	1	3	2	15
63	Streptococcus vestibularis	1	1	1	2	0	3	3	2	1	1	15
64	Veilonella parvula	3	2	1	1	3	2	1	0	2	0	15
65	Staphylococcus, coagulase negative	4	5	3	1	2	0	0	0	0	0	15
66	Cutibacterium acnes	0	0	2	1	4	5	0	0	1	1	14
67	Campylobacter ureolyticus	2	0	1	1	3	2	0	1	1	1	12
68	Veilonella atypica	0	0	0	1	2	2	1	1	1	4	12
69	Staphylococcus saprophyticus	2	0	1	0	0	2	3	1	1	2	12
70	Candida tropicalis	0	0	1	1	1	1	1	1	4	1	11
71	Listeria monocytogenes	3	1	2	0	0	0	0	1	2	2	11
72	Salmonella entiritidis	3	1	0	2	0	0	2	2	1	0	11
73	Aerococcus viridans	2	1	2	0	0	2	0	0	2	1	10
74	Bacteroides uniformis	0	2	1	1	1	1	1	3	0	0	10
75	Enterococcus avium	1	2	1	0	3	1	1	1	0	0	10
76	Haemophilus parainfluenzae	0	2	0	0	0	1	0	4	3	0	10
77	Candida dubliniensis	1	0	4	0	0	1	2	0	0	1	9
78	Corynebacterium striatum	2	2	1	2	0	1	1	0	0	0	9
79	Dialister micraerophilus	0	0	1	0	0	3	1	2	1	1	9
80	Dialister pneumosintes	0	2	1	1	0	2	1	0	0	2	9
81	Hafnia alvei	2	0	1	1	0	1	0	1	3	0	9
82	Neisseria meningitidis	1	1	0	0	4	1	1	1	0	0	9
83	Parabacteroides distasonis	0	0	1	1	1	0	1	1	2	2	9
84	Actinotignum sanguinis	0	0	0	0	0	1	4	1	0	2	8
85	Aggregatibacter aphrophilus	1	2	0	0	0	1	1	0	2	1	8
86	Enterococcus hirae	2	0	0	0	2	1	0	2	0	1	8
87	Raoultella ornithinolytica	0	0	0	0	0	1	2	2	2	1	8
88	Actinotignum urinale	0	0	0	0	0	1	1	1	2	2	7
89	Bacteroides pyogenes	1	2	1	1	0	1	1	0	0	0	7
90	Gemella morbillorum	0	1	1	1	0	1	0	0	3	0	7
91	Lactobacillus paracasei	0	0	0	0	1	2	1	0	1	2	7
92	Moraxella nonliqyefaciens	1	0	1	0	3	1	0	0	1	0	7
93	Paeniclostridium sordellii	0	1	1	1	1	0	1	1	1	0	7
94	Streptococcus cristatus	1	1	1	1	0	0	0	1	0	2	7
95	Streptococcus mutans	1	0	1	3	0	0	0	1	0	1	7
96	Staphylococcus caprae	0	0	0	1	2	0	1	1	0	2	7
97	Staphylococcus pasteuri	0	0	0	0	1	2	0	1	2	1	7
98	Staphylococcus simulans	0	0	0	0	0	1	2	2	1	1	7
99	Actinomyces neuii	0	1	0	0	1	0	1	1	1	1	6
100	Aerococcus sanguinicola	0	0	0	2	0	1	2	0	1	0	6
101	Bacillus thuringiensis	0	0	0	0	1	2	1	1	1	0	6
102	Capnocytophaga canimorsus	1	0	1	0	1	1	2	0	0	0	6
103	Capnocytophaga sputigena	0	0	0	2	0	1	2	1	0	0	6
104	Clostridium cadaveris	0	0	1	0	0	3	1	0	1	0	6
105	Clostridium paraputrificum	0	0	2	1	0	1	1	0	0	1	6
106	Clostridium sporogenes	1	1	0	0	1	1	1	0	1	0	6
107	Clostridium symbiosum	0	1	0	0	1	0	1	1	1	1	6
108	Desulfovibrio desulfuricans	0	1	0	0	2	2	0	0	1	0	6
109	Gemella haemolysans	0	1	1	2	0	0	1	1	0	0	6
110	Odoribacter splanchnicus	0	0	1	1	0	1	1	1	0	1	6
111	Prevotella buccae	0	0	1	0	1	1	0	0	0	3	6
112	Providencia rettgeri	0	0	0	0	1	1	2	2	0	0	6
113	Rothia mucilaginosa	1	1	1	1	1	0	1	0	0	0	6
114	Ruminococcus gnavus	1	0	0	1	1	0	1	1	1	0	6
115	Slackia exigua	1	0	0	0	0	3	1	0	0	1	6
116	Solobacterium moorei	1	1	0	1	1	0	2	0	0	0	6
117	Streptococcus lutetiensis	0	0	0	0	0	1	2	0	1	2	6
118	Sutterella wadsworthensis	1	0	0	0	0	1	2	0	1	1	6
119	Abiotrophia defectiva	0	0	0	1	0	2	1	0	1	0	5
120	Actinomyces radingae	0	0	1	0	0	0	1	1	1	1	5
121	Candida parapsilosis	1	0	0	0	0	1	2	1	0	0	5
122	Clostridium innocuum	0	1	1	0	0	0	1	1	1	0	5
123	Clostridium tertium	2	1	1	0	0	0	0	0	0	1	5
124	Comamonas kerstersii	0	0	0	0	1	1	1	2	0	0	5
125	Eikenella corrodens	1	1	0	0	0	0	1	0	1	1	5
126	Enterobacter asburiae	0	2	1	1	0	0	0	1	0	0	5
127	Eubacterium limosum	0	0	0	0	0	2	1	1	0	1	5
128	Fannyhessea vaginae	0	2	0	0	0	0	1	1	0	1	5
129	Lactococcus garvieae	1	1	1	0	0	1	1	0	0	0	5
130	Micrococcus luteus	1	0	1	1	1	0	1	0	0	0	5
131	Pasteurella multocida	0	0	0	2	1	1	1	0	0	0	5
132	Pseudomonas stutzeri	0	1	0	0	2	0	1	0	0	1	5
133	Rothia dentocariosa	0	1	0	1	0	2	1	0	0	0	5
134	Shewanella putrefaciens	0	1	0	1	0	0	1	0	2	0	5
135	Sphingomonas paucimobilis	1	1	0	0	0	2	1	0	0	0	5
136	Staphylococcus schleiferi	0	0	0	0	1	0	1	1	1	1	5
137	Actinomyces neaslundi	1	0	1	1	0	0	0	0	1	0	4
138	Actinomyces oris	0	0	1	1	0	1	0	1	0	0	4
139	Aggregatibacter actinomycetemcomitans	0	0	1	1	0	0	0	0	1	1	4
140	Bacteroides caccae	1	2	0	0	0	0	1	0	0	0	4
141	Campylobacter rectus	0	1	1	0	0	0	0	1	1	0	4
142	Candida krusei	0	0	0	0	2	1	0	1	0	0	4
143	Catabacter hongkongensis	1	1	0	0	0	0	0	1	0	1	4
144	Clostridium clostridioforme	0	0	1	0	0	0	0	1	1	1	4
145	Corynebacterium species	1	0	1	0	1	1	0	0	0	0	4
146	Dermabacter hominis	1	1	1	0	0	1	0	0	0	0	4
147	Escherichia hermanii	0	0	1	1	0	0	0	1	0	1	4
148	Neisseria species	0	1	2	0	0	0	0	0	1	0	4
149	Paenibacillus species	0	0	0	2	0	1	0	1	0	0	4
150	Peptoniphilus indolicus	0	0	0	0	0	0	0	0	2	2	4
151	Prevotella bivia	0	0	1	1	0	0	1	1	0	0	4
152	Prevotella denticola	0	0	0	1	0	0	1	1	0	1	4
153	Propionimicrobium species	0	0	0	2	0	0	1	1	0	0	4
154	Serratia liquefaciens	0	0	0	0	1	1	0	0	1	1	4
155	Streptococcus bovis	0	0	0	0	0	0	0	1	1	2	4
156	Acinetobacter pittii	0	0	0	1	1	0	1	0	0	0	3
157	Acinetobacter radioresistens	0	0	0	0	1	1	0	0	0	1	3
158	Actinomyces turicensis	0	0	1	0	0	0	0	1	1	0	3
159	Aeromonas veronii	0	1	0	0	0	0	0	0	1	1	3
160	Bifidobacterium longum	0	0	2	0	0	0	0	0	0	1	3
161	Bilphila wadsworthia	0	0	0	1	1	0	0	0	0	1	3
162	Chryseobacterium indologenes	0	0	1	0	2	0	0	0	0	0	3
163	Clostridium subterminale	1	1	0	0	1	0	0	0	0	0	3
164	Corynebacterium aurimucosum	0	1	1	0	0	0	0	1	0	0	3
165	Gardnerella vaginalis	0	1	0	0	0	0	1	0	0	1	3
166	Lactobacillus brevis	0	1	0	1	0	1	0	0	0	0	3
167	Lactobacillus fermentum	0	0	0	0	1	2	0	0	0	0	3
168	Moraxella species	0	1	0	0	0	1	1	0	0	0	3
169	Pantoea species	1	0	0	0	1	1	0	0	0	0	3
170	Peptoniphilus species	0	0	0	0	0	1	0	0	1	1	3
171	Peptostreptococcus species	2	0	0	0	0	1	0	0	0	0	3
172	Prevotella species	0	1	1	0	0	1	0	0	0	0	3
173	Raoultella species	0	0	1	0	0	0	0	1	0	1	3
174	Serratia odorifera	0	0	0	0	0	0	0	1	1	1	3
175	Achromobacter xylosoxidans	0	0	0	1	0	1	0	0	0	0	2
176	Acientobacter nosocomialis	0	0	1	0	0	0	1	0	0	0	2
177	Acinetobacter lwoffi	0	0	0	1	0	0	0	1	0	0	2
178	Aeromonas species	0	0	0	0	1	0	1	0	0	0	2
179	Anaerococcus murdochii	0	0	0	0	0	0	0	1	1	0	2
180	Bifidobacterium species	0	1	0	0	0	1	0	0	0	0	2
181	Bilphila speices	0	1	1	0	0	0	0	0	0	0	2
182	Brevibacillus species	0	0	0	0	1	0	0	0	0	1	2
183	Campylobacter concisus	1	0	0	1	0	0	0	0	0	0	2
184	Campylobacter lari	0	0	0	1	0	1	0	0	0	0	2
185	Candida lusitaniae	1	0	0	0	0	1	0	0	0	0	2
186	Clostridium butyricum	0	0	1	0	1	0	0	0	0	0	2
187	Cryptococcus neoformans	0	1	0	0	0	0	0	0	1	0	2
188	Desulfovibrio fairfieldensis	0	0	0	1	0	0	0	0	1	0	2
189	Finegoldia magna	0	0	1	0	0	1	0	0	0	0	2
190	Gemella species	1	0	1	0	0	0	0	0	0	0	2
191	Gordonibacter urolithinfaciens	0	0	0	1	1	0	0	0	0	0	2
192	Granulicatella elegans	0	0	0	1	0	0	0	0	1	0	2
193	Hungatella hathewayi	0	0	0	0	0	0	2	0	0	0	2
194	Kingella kingae	0	0	2	0	0	0	0	0	0	0	2
195	Lactococcus lactis	0	0	1	0	0	0	0	0	0	1	2
196	Leptotrichia species	0	0	1	1	0	0	0	0	0	0	2
197	Moraxella catarrhalis	0	0	0	0	1	1	0	0	0	0	2
198	Myroides species	0	1	0	0	0	0	0	0	0	1	2
199	Pantoea agglomerans	0	1	0	1	0	0	0	0	0	0	2
200	Peptococcus niger	1	1	0	0	0	0	0	0	0	0	2
201	Peptoniphilus lacrimalis	0	0	0	0	1	1	0	0	0	0	2
202	Raoultibacter massiliensis	0	0	0	0	0	0	2	0	0	0	2
203	Salmonella corvallis	0	0	0	0	0	1	1	0	0	0	2
204	Salmonella java	0	1	0	0	0	0	1	0	0	0	2
205	Salmonella paratyphi	0	1	0	0	0	0	0	0	0	1	2
206	Salmonella species	0	0	1	0	1	0	0	0	0	0	2
207	Salmonella typhi	0	0	1	0	1	0	0	0	0	0	2
208	Streptococcus equi	0	0	0	0	0	1	1	0	0	0	2
209	Streptococcus massiliensis	0	0	0	1	0	0	0	0	0	1	2
210	Truperella bernardiae	0	0	0	0	0	1	0	1	0	0	2
211	Veilonella species	2	0	0	0	0	0	0	0	0	0	2
212	Acinetobacter ursingii	0	0	0	0	1	0	0	0	0	0	1
213	Actinomyces funkei	0	0	0	0	0	1	0	0	0	0	1
214	Actinomyces hongkongensis	0	0	0	0	1	0	0	0	0	0	1
215	Aggregatibacter species	1	0	0	0	0	0	0	0	0	0	1
216	Alcaligenes faecalis	0	0	0	0	1	0	0	0	0	0	1
217	Alistipes onderdonkii	0	0	0	1	0	0	0	0	0	0	1
218	Anaerospora hongkongensis	0	0	0	0	0	0	1	0	0	0	1
219	Bacillus fusiformis	0	1	0	0	0	0	0	0	0	0	1
220	Bacillus licheniformis	0	0	0	0	0	0	0	1	0	0	1
221	Bacillus pumilus	0	0	0	0	0	0	0	1	0	0	1
222	Bacteroides intestinalis	0	0	0	0	0	0	0	1	0	0	1
223	Bifidobacterium breve	0	0	0	0	0	1	0	0	0	0	1
224	Bifidobacterium dentium	0	0	0	0	0	0	0	1	0	0	1
225	Bordetella bronchoseptica	0	0	0	0	0	0	0	0	0	1	1
226	Brevundimonas diminuta	0	0	0	0	0	0	0	0	0	1	1
227	Brucella melitensis	0	0	0	0	0	1	0	0	0	0	1
228	Burkholderia cepacia Complex	0	0	0	1	0	0	0	0	0	0	1
229	Burkholderia gladioli	0	0	1	0	0	0	0	0	0	0	1
230	Burkholderia multivorans	1	0	0	0	0	0	0	0	0	0	1
231	Butyricimonas species	0	0	0	0	0	0	0	0	0	1	1
232	Butyricimonas virosa	0	1	0	0	0	0	0	0	0	0	1
233	Campylobacter upsaliensis	0	0	0	0	0	0	0	0	1	0	1
234	Catenibacterium mitsuokai	0	0	0	0	0	0	0	0	1	0	1
235	Cloacibacillus porcorum	0	0	0	0	0	0	0	0	0	1	1
236	Clostridium bolteae	0	0	0	0	0	0	1	0	0	0	1
237	Clostridium citroniae	0	0	0	0	0	0	1	0	0	0	1
238	Corynebacterium jeikeium	0	1	0	0	0	0	0	0	0	0	1
239	Corynebacterium propinquum	0	0	0	0	0	0	0	0	0	1	1
240	Desulfovibrio species	0	0	0	1	0	0	0	0	0	0	1
241	Dialister species	0	0	0	0	1	0	0	0	0	0	1
242	Dietzia species	0	0	0	1	0	0	0	0	0	0	1
243	Enterococcus devriesei	0	0	0	0	0	0	0	0	0	1	1
244	Eubacterium tenue	0	0	0	0	0	0	0	0	1	0	1
245	Exophiala dermatitidis	0	0	0	1	0	0	0	0	0	0	1
246	Flavonifractor plautii	0	0	0	0	0	0	1	0	0	0	1
247	Franconibacter helveticus	0	0	0	0	0	1	0	0	0	0	1
248	Fusobacterium gonadiformans	0	0	0	0	0	0	0	0	1	0	1
249	Fusobacterium naviforme	0	0	0	0	0	0	0	1	0	0	1
250	Fusobacterium varium	0	0	0	0	1	0	0	0	0	0	1
251	Globicatella sanguinis	1	0	0	0	0	0	0	0	0	0	1
252	Globicatella sulfidifaciens	0	0	0	1	0	0	0	0	0	0	1
253	Gordonibacter pamelaeae	0	1	0	0	0	0	0	0	0	0	1
254	Haemophilus haemolyticus	0	0	0	0	1	0	0	0	0	0	1
255	Haemophilus species	0	0	0	1	0	0	0	0	0	0	1
256	Lancefieldella parvula	0	0	0	0	0	0	0	1	0	0	1
257	Leuconostoc lactis	0	0	0	0	0	0	0	0	1	0	1
258	Merdimonas faecis	0	0	0	0	0	0	1	0	0	0	1
259	Microbacterium species	0	0	1	0	0	0	0	0	0	0	1
260	Micrococcus species	0	0	0	0	0	0	1	0	0	0	1
261	Moellerella wisconsensis	0	0	0	0	0	0	0	0	0	1	1
262	Moraxella osloensis	0	0	0	0	0	0	0	1	0	0	1
263	Mycobacterium intracellulare	0	0	0	0	0	0	0	0	0	1	1
264	Mycolicibacterium fortuitum	1	0	0	0	0	0	0	0	0	0	1
265	Nocardia farcinica	0	0	0	0	0	0	0	1	0	0	1
266	Pasteurella canis	0	1	0	0	0	0	0	0	0	0	1
267	Pasteurella species	0	0	0	0	0	0	1	0	0	0	1
268	Peptostreptococcus anaerobius	0	0	1	0	0	0	0	0	0	0	1
269	Phytobacter diazotrophicus	0	0	0	0	0	0	0	0	1	0	1
270	Porphyromonas asaccharolytica	1	0	0	0	0	0	0	0	0	0	1
271	Prevotella melaninogenica	0	0	1	0	0	0	0	0	0	0	1
272	Prevotella nigrescens	0	0	0	0	0	0	0	0	1	0	1
273	Propionimicrobium lymphophilium	0	1	0	0	0	0	0	0	0	0	1
274	Pseudomonas citronellolis	0	0	0	0	0	0	0	0	1	0	1
275	Pseudomonas mendocina	0	0	0	0	1	0	0	0	0	0	1
276	Rhodotorula species	0	0	1	0	0	0	0	0	0	0	1
277	Ruminococcus species	0	0	0	0	1	0	0	0	0	0	1
278	Salmonella agona	0	0	0	0	0	1	0	0	0	0	1
279	Salmonella chester	0	0	0	0	0	0	1	0	0	0	1
280	Salmonella mikawasima	0	0	1	0	0	0	0	0	0	0	1
281	Salmonella newport	0	0	0	0	0	0	0	0	0	1	1
282	Salmonella oakland	0	0	1	0	0	0	0	0	0	0	1
283	Salmonella oranienburg	1	0	0	0	0	0	0	0	0	0	1
284	Salmonella stanley	0	1	0	0	0	0	0	0	0	0	1
285	Salmonella stanleyville	0	0	0	0	1	0	0	0	0	0	1
286	Salmonella typhimurium	0	0	0	0	0	0	0	1	0	0	1
287	Serratia rubidaea	0	0	0	0	0	0	1	0	0	0	1
288	Shewanella algae	0	0	0	0	1	0	0	0	0	0	1
289	Sneathia amnii	0	0	0	0	1	0	0	0	0	0	1
290	Streptococcus infantarius	0	0	0	0	0	0	1	0	0	0	1
291	Trichosporon species	0	1	0	0	0	0	0	0	0	0	1
292	Veilonella montpellierensis	0	0	0	0	0	0	0	1	0	0	1

## Sheet: Appendix Table 2
Article DOI: https://doi.org/10.3201/eid2902.221218
Streptococcus dysgalactiae Blood Stream Infections, Norway, 1999–2021
Appendix
Appendix Table 2. Overview of Streptococcus dysgalactiae blood stream infection cases, Health Region Bergen, western Norway, 1999–2021
CaseID	Year	Lancefield	emm-type	Whole genome sequenced	GenBankID	Comment
iSDSE1	1999	G	stG6.4	Yes	SRS2312182
iSDSE2	1999	G	stG643.0	No
iSDSE3	1999	C	stC7901.0	No
iSDSE4	1999	G	stG6.1	Yes	ERR10483620
iSDSE5	1999	G	stG643.0	Yes	ERR10483618
iSDSE6	2000	G	stC3852.0	No
iSDSE7	2000	G	stC74a.0	No
iSDSE8	2000	G	stG6.5	No
iSDSE9	2000	G	stG6.3	Yes	SRS2312184
iSDSE11	2001	G	stG2078.0	No
iSDSE12	2001	C	stG643.1	No
iSDSE13	2001	G	stG485.0	No
iSDSE14	2001	G	stG4222.0	No
iSDSE16	2001	G	stG485.0	Yes	ERR10483619
iSDSE17	2001	C	stG643.1	No
iSDSE18	2001	C	stG485.0	No
iSDSE19	2001	G	stG480.0	No
iSDSE20	2001	G	stG485.0	Yes	SRS2312181
iSDSE21	2001	G	stC74a.0	Yes	ERR10483621
iSDSE22	2002	G	stG480.0	No
iSDSE23	2002	G	stG6.0	No
iSDSE24	2002	C	stG643.1	No
iSDSE25	2002	G	stG485.0	No
iSDSE26	2002	G	stG6.1	No
iSDSE27	2002	G	stG2078.0	No
iSDSE28	2002	G	stG2574.1	No
iSDSE29	2002	G	stG485.0	Yes	SRS2312183
iSDSE30	2002	G	stG485.0	Yes	ERR10483622
iSDSE31	2002	G	stG485.0	Yes	ERR10483623
iSDSE32	2002	G	stG10.0	Yes	SRS2312187
iSDSE33	2002	G	stG643.0	Yes	SRS2312188
iSDSE35	2002	G	stG485.0	No
iSDSE37	2003	G	stG10.0	No
iSDSE38	2003	G	stG6.0	No
iSDSE39	2003	C	stG166b.0	No
iSDSE41	2003	G	stG643.0	Yes	SRS2312185
iSDSE42	2003	G	stG6.0	No
iSDSE43	2003	G	stG6.3	No
iSDSE44	2003	G	stG4831.0	No
iSDSE45	2004	G	stG643.0	No
iSDSE46	2004	C	stG485.0	Yes	SRS2312186
iSDSE47	2004	G	stG652.0	No
iSDSE50	2004	G	stG485.0	No
iSDSE52	2004	G	stG485.0	Yes	ERR10483624
iSDSE53	2005	G	stG507.1	Yes	ERR10483862
iSDSE54	2005	G	stG643.1	No
iSDSE56	2005	G	stG480.0	Yes	SRS2312189
iSDSE57	2005	G	stG6.5	Yes	ERR10483626
iSDSE58	2005	G	stG485.0	Yes	SRS2312190
iSDSE61	2005	G	stG485.0	No
iSDSE62	2005	G	stG652.0	No
iSDSE64	2005	G	stG6792.0	No
iSDSE65	2005	G	stG6.3	Yes	ERR10483627
iSDSE66	2005	G	stC1400.0	Yes	ERR10483628
iSDSE67	2005	G	stG485.0	No
iSDSE69	2006	G	stG6.1	No
iSDSE70	2006	G	stG485.0	Yes	SRS2312166
iSDSE71	2006	C	stG643.1	No
iSDSE72	2006	G	stG6.0	Yes	SRS2312165
iSDSE73	2006	G	stG652.0	No
iSDSE74	2006	G	stC5345.0	Yes	ERR10483629
iSDSE75	2006	G	stG5420.0	No
iSDSE76	2006	G	stG245.0	Yes	ERR10483630
iSDSE77	2006	G	stG480.0	No
iSDSE78	2006	G	stG643.1	No
iSDSE79	2006	C	stG62647.0	Yes	SRS2098853
iSDSE80	2006	G	stG480.0	No
iSDSE81	2006	G	stG840.0	No
iSDSE82	2006	G	stG6.0	Yes	ERR10483631
iSDSE84	2006	G	stG643.1	No
iSDSE85	2007	G	stG6.0	Yes	SRS2312167
iSDSE86	2007	G	stC74a.0	No
iSDSE87	2007	G	stG2574.1	Yes	ERR10484203
iSDSE88	2007	G	stG485.0	Yes	ERR10484204
iSDSE91	2007	G	stG10.0	No
iSDSE92	2007	G	stC74a.0	Yes	SRS2312169
iSDSE93	2007	G	stG485.0	No
iSDSE94	2007	G	stG643.0	No
iSDSE95	2007	G	stC74a.0	No
iSDSE96	2007	G	stG485.0	Yes	SRS2312170
iSDSE98	2007	G	stC74a.0	Yes	ERR10483632
iSDSE99	2007	G	stG6.1	Yes	SRS2312171
iSDSE100	2007	G	stG652.0	No
iSDSE102	2008	G	stG652.0	Yes	SRS2312172
iSDSE103	2008	G	stG2078.0	Yes	ERR10483634
iSDSE104	2008	G	stG2078.0	No
iSDSE107	2008	G	stG643.0	No
iSDSE109	2008	G	stG643.0	Yes	SRS2312173
iSDSE110	2008	G	stG10.0	No
iSDSE111	2008	G	stG10.0	Yes	ERR10483636
iSDSE112	2008	G	stG643.0	Yes	ERR10483637
iSDSE113	2008	G	stG643.0	No
iSDSE114	2008	G	stG6.0	No
iSDSE115	2008	G	stG10.0	No
iSDSE116	2008	G	stG643.1	No
iSDSE117	2008	G	stG485.0	Yes	ERR10483638
iSDSE118	2008	G	stC74a.2	Yes	GCA_011379845.1
iSDSE122	2009	G	stG643.0	No
iSDSE123	2009	G	stG485.0	Yes	SRS2312174
iSDSE127	2009	G	stG10.0	No
iSDSE128	2009	G	stG485.0	Yes	SRS2312194
iSDSE129	2009	G	stG480.0	No
iSDSE130	2009	G	stG166b.0	Yes	SRS2312193
iSDSE131	2009	C	stG653.0	No
iSDSE133	2009	G	stG120.0	Yes	SRS2312204
iSDSE134	2009	G	stC74a.0	No
iSDSE140	2010	G	stG485.0	Yes	GCA_011379825.1
iSDSE142	2010	G	stG643.0	Yes	SRS2312199
iSDSE143	2010	G	stG480.0	Yes	SRS2312198
iSDSE145	2010	G	stG643.0	Yes	SRS2312192
iSDSE146	2010	G	stG166b.0	No
iSDSE147	2010	G	stG6.1	Yes	ERR10483639
iSDSE148	2010	G	stG643.0	Yes	SRS2312191
iSDSE150	2010	C	stC36.0	No
iSDSE151	2010	G	stG10.0	Yes	ERR10484202
iSDSE152	2010	G	emm222.3	No
iSDSE153	2010	G	stC74a.0	Yes	ERR10483642
iSDSE154	2010	G	stG643.0	No
iSDSE155	2011	G	stG480.0	Yes	GCA_011379815.1
iSDSE158	2011	G	stG6.11	Yes	ERR10483703
iSDSE159	2011	G	stG480.0	No
iSDSE160	2011	G	stG485.3	Yes	SRS2312164
iSDSE162	2011	G	stC74a.0	Yes	SRS2312179
iSDSE163	2011	G	stG480.0	No
iSDSE164	2011	G	stG166b.0	No
iSDSE167	2012	G	stC74a.0	Yes	GCA_011379805.1
iSDSE169	2012	G	stC5345.1	No
iSDSE170	2012	G	stG480.0	No
iSDSE171	2012	G	stC74a.0	No
iSDSE173	2012	G	stC74a.0	No
iSDSE178	2012	G	stG12.0	Yes	ERR10483643
iSDSE179	2012	G	stG643.0	Yes	SRS2312211
iSDSE180	2012	G	stG485.0	No
iSDSE181	2012	G	stG485.0	No
iSDSE182	2012	G	stG166b.0	Yes	SRS2312203
iSDSE183	2012	C	Not typable	Yes	ERR10483644	subspecies dysgalactiae
iSDSE185	2012	G	stG166b.0	Yes	SRS2312202
iSDSE188	2013	G	stG480.0	Yes	ERR10483645
iSDSE189	2013	G	stG10.0	Yes	ERR10483704
iSDSE192	2013	G	stG166b.0	No
iSDSE194	2013	C	stG652.0	Yes	SRS2312200
iSDSE195	2013	G	stC5345.0	Yes	ERR10483664
iSDSE199	2013	G	stG485.0	Yes	SRS2312207
iSDSE201	2013	G	stG485.0	No
iSDSE203	2013	G	stG485.0	No
iSDSE204	2013	G	stG6.4	No
iSDSE205	2013	G	stC74a.0	No
iSDSE206	2013	G	stC74a.0	Yes	ERR10484205
iSDSE207	2013	G	stC74a.0	Yes	GCA_011379765.1
iSDSE208	2013	G	stG6.1	Yes	ERR10484206
iSDSE209	2013	G	stG485.0	Yes	ERR10484207
iSDSE211	2013	G	stG2078.0	Yes	ERR10484208
iSDSE213	2014	G	stG643.0	Yes	ERS3901617
iSDSE214	2014	C	stG62647.0	Yes	SRS2098847
iSDSE215	2014	G	stG485.0	No
iSDSE217	2014	C	stG62647.0	Yes	SRS2098846
iSDSE218	2014	C	stG643.1	No
iSDSE219	2014	G	stG6.1	No
iSDSE221	2014	G	stG643.0	No
iSDSE223	2014	C	stG62647.0	Yes	SRS2098843
iSDSE224	2014	G	stG643.0	No
iSDSE225	2014	G	stG10.0	No
iSDSE226	2014	G	stG6.1	No
iSDSE227	2014	G	stG2078.0	No
iSDSE228	2014	G	stG480.0	No
iSDSE229	2014	G		No		Not available for typing
iSDSE230	2014	C	stG62647.0	Yes	GCA_011379715.1
iSDSE231	2014	G	stC74a.0	No
iSDSE233	2014	G	stC74a.0	No
iSDSE234	2014	G	stC74a.0	No
iSDSE235	2015	G	stG10.0	No
iSDSE236	2015	G	stG485.0	No
iSDSE237	2015	C	stG643.1	No
iSDSE238	2015	G	stG485.0	No
iSDSE239	2015	C	stG62647.0	Yes	SRS2103695
iSDSE240	2015	C	stG62647.0	Yes	SRS2098844
iSDSE241	2015	G	stG6.1	Yes	ERR10485006
iSDSE242	2015	G	stG6.0	No
iSDSE243	2015	G	stC74a.0	No
iSDSE245	2015	G	stG485.0	No
iSDSE246	2015	C	stG62647.0	Yes	SRS2098838
iSDSE248	2015	C	stG62647.0	Yes	SRS2098839
iSDSE249	2015	G	stG485.0	No
iSDSE251	2015	G	stG166b.0	No
iSDSE252	2015	G	stG643.0	Yes	ERR10485007
iSDSE253	2015	G	stG166b.0	No
iSDSE254	2015	C	stG62647.0	Yes	SRS2098840
iSDSE255	2015	G	stG2078.0	No
iSDSE258	2015	G	stG62647.0	Yes	SRS2098841
iSDSE259	2015	C	stG485.0	No
iSDSE260	2015	G	stG485.0	No
iSDSE261	2015	G	stG6.3	No
iSDSE262	2015	G	stG643.0	No
iSDSE263	2015	G	stG643.0	No
iSDSE264	2015	G	stG485.0	No
iSDSE266	2015	G	stG6.4	No
iSDSE267	2015	G	stC74a.0	No
iSDSE268	2015	G	stG6.1	No
iSDSE269	2015	G	stG643.0	No
iSDSE270	2016	G	stG485.0	No
iSDSE272	2016	G	stG480.0	No
iSDSE273	2016	G	stG62647.0	No
iSDSE274	2016	G	stG6.1	No
iSDSE276	2016	C	stG652.0	No
iSDSE277	2016	C	stG62647.0	Yes	ERR10488894
iSDSE278	2016	G	stG245.0	No
iSDSE279	2016	G	stG6.0	No
iSDSE281	2016	C	stG62647.0	No
iSDSE282	2016	G	stC74a.0	No
iSDSE284	2016	G	stG6.0	No
iSDSE287	2016	G	stG485.0	No
iSDSE290	2016	C	stG62647.0	No
iSDSE293	2016	G	stG6.1	No
iSDSE295	2016	G	stG485.0	No
iSDSE296	2016	G	stG62647.0	No
iSDSE297	2016	G	stG166b.0	No
iSDSE298	2016	C	stG62647.0	No
iSDSE299	2017	G	stG2078.0	Yes	GCA_011379655.1
iSDSE301	2017	C	stG62647.0	No
iSDSE302	2017	G	stG480.0	No
iSDSE304	2017	C	stG62647.0	No
iSDSE305	2017	G	stG840.0	Yes	GCA_011379625.1
iSDSE306	2017	G	stC74a.0	No
iSDSE307	2017	G	stG485.0	No
iSDSE308	2017	G	stG485.0	No
iSDSE309	2017	G	stG485.0	Yes	GCA_011379665.1
iSDSE310	2017	G	stG485.0	No
iSDSE311	2017	C	stG62647.0	No
iSDSE312	2017	C	stG62647.0	No
iSDSE313	2017	G	stC5345.0	No
iSDSE314	2017	G	stG485.0	No
iSDSE315	2017	G	stC74a.0	No
iSDSE318	2017	G	stG6.4	No
iSDSE323	2017	G	stG480.0	No
iSDSE324	2017	G	stG480.0	Yes	GCA_011379605.1
iSDSE325	2017	G	stG6.3	No
iSDSE326	2017	G	stC5345.0	No
iSDSE327	2017	C	stG62647.0	No
iSDSE328	2017	G	stG652.0	No
iSDSE329	2017	G	stC5345.0	No
iSDSE330	2017	G	stC5345.0	No
iSDSE334	2018	G	stG6.3	Yes	ERR10488895
iSDSE336	2018	C	stG62647.0	Yes	ERR10483665
iSDSE337	2018	C	stG62647.0	Yes	ERR10483743
iSDSE338	2018	C	stC9431.1	Yes	ERR10483666
iSDSE339	2018	G	stG6.3	Yes	ERR10488896
iSDSE340	2018	G	stC5345.0	Yes	ERR10488913
iSDSE341	2018	G	stC74a.0	Yes	ERR10488914
iSDSE343	2018	G	stG245.0	Yes	ERR10483667
iSDSE344	2018	G	stG245.0	Yes	ERR10488915
iSDSE345	2018	C	stG62647.0	Yes	ERS5692451
iSDSE346	2018	C	stG62647.0	No
iSDSE347	2018	G	stG652.8	Yes	ERR10489036
iSDSE348	2018	G	stG2574.3	Yes	GCA_011379535.1
iSDSE350	2018	G	stG245.0	Yes	ERR10489037
iSDSE352	2018	C	emm220.0	Yes	ERR10489039
iSDSE353	2018	C	stG62647.0	Yes	ERS5692442
iSDSE355	2018	G	stG2078.0	Yes	GCA_011327345.1
iSDSE356	2018	C	stG62647.0	Yes	ERS5692446
iSDSE358	2018	C	stG62647.0	No
iSDSE359	2018	G	stC74a.0	Yes	GCA_011379515.1
iSDSE360	2018	G	stG2078.0	Yes	ERS5692452
iSDSE361	2018	G	stG2078.0	Yes	ERR10489040
iSDSE364	2018	G	stC5345.0	Yes	ERR10489043
iSDSE366	2018	G	stG245.0	Yes	ERR10483751
iSDSE367	2018	G	stG62647.0	Yes	ERR10483759
iSDSE368	2019	C	stG653.2	No
iSDSE369	2019	C	stG62647.0	No
iSDSE370	2019	C	stG62647.0	No
iSDSE371	2019	C	stG653.2	No
iSDSE372	2019	G	stG6.1	No
iSDSE373	2019	G	stC74a.0	No
iSDSE374	2019	C	stG62647.0	No
iSDSE375	2019	G	stG485.0	No
iSDSE376	2019	G	stG485.0	No
iSDSE377	2019	G	stG2078.0	No
iSDSE378	2019	G	stC74a.0	No
iSDSE379	2019	G	stG485.0	No
iSDSE380	2019	C	stG62647.0	No
iSDSE381	2019	G	stG2078.0	No
iSDSE382	2019	G	stG2078.0	No
iSDSE383	2019	G	stG2078.0	No
iSDSE384	2019	G	stG2078.0	No
iSDSE385	2019	C	stG62647.0	No
iSDSE386	2019	G	stC74a.0	No
iSDSE387	2019	C	stG62647.0	No
iSDSE388	2019	C	stG62647.0	No
iSDSE389	2019	G	stG485.0	No
iSDSE390	2019	G	stG485.0	No
iSDSE391	2019	G	stG6.1	No
iSDSE392	2020	G	stG10.0	No
iSDSE393	2020	C	stG62647.0	No
iSDSE394	2020	G	stG6.3	No
iSDSE395	2020	G	stG6.4	No
iSDSE396	2020	G	stG2078.0	No
iSDSE397	2020	G	stC74a.0	No
iSDSE398	2020	C	stG62647.0	No
iSDSE399	2020	G	stG166b.0	No
iSDSE400	2020	G	stG480.0	No
iSDSE401	2020	C	stG62647.0	No
iSDSE402	2020	C	stG62647.0	No
iSDSE403	2020	G	stC74a.0	No
iSDSE404	2020	G	emm222.3	No
iSDSE405	2020	G	stC5345.0	No
iSDSE406	2020	C	stG62647.0	No
iSDSE407	2020	G	stC74a.0	No
iSDSE408	2020	G	stG485.0	No
iSDSE409	2020	G	stG245.0	No
iSDSE410	2020	C	stG62647.0	No
iSDSE411	2020	C	stG62647.0	No
iSDSE412	2020	G	stG480.0	No
iSDSE413	2020	G	stG485.0	No
iSDSE414	2020	G	stG2078.0	No
iSDSE415	2020	C	stG62647.0	No
iSDSE416	2020	G	stC74a.0	No
iSDSE417	2020	G	stC74a.0	No
iSDSE418	2020	C	stG62647.0	No
iSDSE419	2020	G	stG485.0	No
iSDSE420	2020	C	stG62647.0	No
iSDSE421	2021	C	stG62647.0	No
iSDSE422	2021	C	stG62647.0	No
iSDSE423	2021	G	stG2078.0	No
iSDSE424	2021	G	stG6.0	No
iSDSE425	2021	G	stG480.0	No
iSDSE426	2021	G	stC74a.0	No
iSDSE427	2021	G	stG6.1	No
iSDSE428	2021	C	stG62647.0	No
iSDSE429	2021	G		No		Not available for typing
iSDSE430	2021	G	stG245.1	No
iSDSE431	2021	C	stG62647.0	No
iSDSE432	2021	G	stC6979.0	No
iSDSE433	2021	G	stG485.0	No
iSDSE434	2021	C	stG62647.0	No
iSDSE435	2021	G	stG485.0	No
iSDSE436	2021	G	stG245.0	No
iSDSE437	2021	G	stG480.0	No
iSDSE438	2021	G	stG6.3	No
iSDSE439	2021	G	stG480.0	No
iSDSE440	2021	G	stG6.1	No
iSDSE441	2021	G	stG245.0	No
iSDSE442	2021	G	stG245.0	No
iSDSE443	2021	G	stG4222.0	No
iSDSE444	2021	C	stG643.1	No
iSDSE445	2021	C	stG62647.0	No
iSDSE446	2021	C	stG62647.0	No
iSDSE447	2021	C	stC36.4	No
iSDSE448	2021	G	stG6.4	No
iSDSE449	2021	C	stG62647.0	No
iSDSE450	2021	G	stG245.1	No
iSDSE451	2021	G	stG643.0	No
iSDSE452	2021	G	stG6792.3	No
iSDSE453	2021	G	stC74a.0	No
iSDSE454	2021	G	stG6792.3	No
iSDSE455	2021	C	stG62647.0	No
